# Supplementary material for: Diagnostic study of serum claudin-3 and zonulin for intestinal barrier dysfunction after abdominal surgery
Source: Front Med (Lausanne). 2025 Nov 3;12:1669630. doi: 10.3389/fmed.2025.1669630 (PMC12620425; doi:10.3389/fmed.2025.1669630)
Supplement: Supplementary file 1 [file Table_1.xlsx]

## Sheet: Intestinal injury score
	zonulin（6h）	claudin-3（6h）	Intestinal injury score	zonulin（24h）	claudin-3（24h）	Intestinal injury score	zonulin（48h）	claudin-3（48h）	Intestinal injury score	zonulin（72h）	claudin-3（72h）	Intestinal injury score
The Sham group I/R surgery1	6.25	2.822	1	5.23	3.201	0	7.45	1.981	2	6.44	3.245	0
The Sham group I/R surgery2	4.76	2.712	0	4.56	1.952	0	3.51	2.524	0	3.98	2.154	0
The Sham group I/R surgery3	7.31	3.122	0	5.62	1.158	1	4.55	2.187	0	4.17	1.957	0
The Sham group I/R surgery4	4.24	4.082	0	4.31	2.943	0	5.15	3.846	0	7.12	3.164	0
The Sham group I/R surgery5	6.32	2.012	1	5.22	3.109	0	3.49	2.257	0	4.81	3.983	0
The Sham group I/R surgery6	5.31	1.578	0	3.54	1.814	0	4.61	3.126	0	3.61	2.812	0
After I/R surgery1	14.46	60.212	2	18.75	173.225	4	12.57	97.416	2	10.25	110.813	2
After I/R surgery2	16.27	72.132	3	19.75	210.596	5	10.27	134.257	3	8.34	96.225	1
After I/R surgery3	13.84	66.718	2	19.58	160.358	3	12.84	104.473	2	8.27	90.162	1
After I/R surgery4	15.31	77.812	4	20.36	206.145	5	13.31	129.427	3	10.48	71.206	1
After I/R surgery5	14.88	70.212	3	18.62	185.863	4	14.88	151.236	4	9.62	101.241	2
After I/R surgery6	15.12	68.134	2	19.45	171.56	3	11.12	151.216	3	9.54	87.413	0

## Sheet: Rat data
	Sham zonulin 6h	Sham claudin-3 6h	Sham zonulin 24h	Sham claudin-3 24h	Sham zonulin 48h	Sham claudin-3 48h	Sham zonulin 72h	Sham claudin-3 72h	zonulin I/R6h	claudin-3 I/R6h	zonulin I/R24h	claudin-3 I/R24h	zonulin I/R48h	claudin-3 I/R48h	zonulin I/R72h	claudin-3 I/R72h
Before I/R surgery1	5.31	1.073	4.16	2.146	4.49	0.594	5.34	1.589	5.42	2.822	6.08	4.569	4.93	2.225	4.81	9.937
Before I/R surgery2	4.57	2.513	4.45	3.528	5.14	1.612	4.71	5.135	4.38	1.721	3.55	5.364	5.91	0.692	5.24	5.264
Before I/R surgery3	3.54	2.112	5.68	0.593	6.23	1.824	3.86	2.549	6.17	0.908	4.72	1.856	3.72	2.635	4.43	3.693
Before I/R surgery4	6.21	3.232	3.95	2.736	3.54	4.121	5.34	0.812	3.94	3.512	4.66	1.587	5.63	1.915	6.15	5.124
Before I/R surgery5	7.12	1.512	5.61	2.164	4.16	2.519	6.17	3.257	6.78	1.574	5.75	0.658	6.12	1.167	3.62	5.96
Before I/R surgery6	5.38	0.922	3.58	0.918	4.49	2.183	3.92	2.181	4.32	1.908	3.78	4.118	3.94	3.21	4.16	2.109
After I/R surgery1	6.25	2.822	5.23	3.201	7.45	1.981	6.44	3.245	14.46	60.212	18.75	173.225	12.57	134.257	10.25	96.225
After I/R surgery2	4.76	2.712	4.56	1.952	3.51	2.524	3.98	2.154	16.27	72.132	19.75	210.596	10.27	151.216	8.34	110.813
After I/R surgery3	7.31	3.122	5.62	1.158	4.55	2.187	4.17	1.957	13.84	66.718	19.58	160.358	12.84	104.473	8.27	90.162
After I/R surgery4	4.24	4.082	4.31	2.943	5.15	3.846	7.12	3.164	15.31	70.212	20.36	185.863	13.31	151.236	10.48	71.206
After I/R surgery5	6.32	2.012	5.22	3.109	3.49	2.257	4.81	3.983	14.88	68.134	18.62	206.145	14.88	129.427	9.62	101.241
After I/R surgery6	5.31	1.578	3.54	1.814	4.61	3.126	3.61	2.812	15.12	77.812	19.45	171.56	11.12	97.416	9.54	87.413
