# Supplementary material for: Diagnostic study of serum claudin-3 and zonulin for intestinal barrier dysfunction after abdominal surgery
Source: Front Med (Lausanne). 2025 Nov 3;12:1669630. doi: 10.3389/fmed.2025.1669630 (PMC12620425; doi:10.3389/fmed.2025.1669630)
Supplement: Supplementary file 2 [file Table_2.xlsx]

## Sheet: human data
classification of diseases	Before surgery zonulin	Before surgery claudin-3	Before surgery PCR	24 hours post-operation zonulin	24 hours post-operation claudin-3	24 hours post-operation PCR		Dark blue indicates intestinal barrier dysfunction 24 hours after surgery.
radical resection for colorectal cancer	5.49	1.225	2991	17.54	7.363	3124
radical resection for gastric cancer	7.34	0.365	3102	18.62	4.669	3689
radical resection for gastric cancer	6.22	2.557	3169	19.08	6.891	4693
radical resection for gastric cancer	4.57	1.96	2943	18.45	4.458	3104
radical resection for colorectal cancer	7.38	2.049	3318	12.84	6.278	3598
radical resection for colorectal cancer	5.42	3.663	3257	16.32	6.585	4715
radical resection for colorectal cancer	4.72	2.775	2941	18.31	7.021	3542
radical resection for colorectal cancer	5.73	1.126	3492	13.86	3.258	4621
radical resection for colorectal cancer	3.64	0.963	2884	15.77	6.859	3966
radical resection for colorectal cancer	7.59	1.218	3121	15.88	4.588	4944
radical resection for colorectal cancer	6.02	1.095	2746	14.37	4.449	3421
radical resection for colorectal cancer	5.34	2.415	3197	15.34	6.514	4021
radical resection for colorectal cancer	7.01	1.911	2961	14.87	6.331	4821
pancreaticoduodenectomy	8.42	2.162	2861	18.83	7.845	3696
pancreaticoduodenectomy	6.33	1.814	2987	11.53	4.232	4141
pancreaticoduodenectomy	7.51	0.648	3124	18.54	4.186	4023
pancreaticoduodenectomy	5.62	1.583	3158	16.71	4.427	4621
radical resection for colorectal cancer	7.34	1.035	2879	17.64	3.667	4391
radical resection for colorectal cancer	6.83	1.841	3364	16.47	3.568	5011
pancreaticoduodenectomy	7.54	0.816	3147	15.81	0.996	4311
pancreaticoduodenectomy	5.63	0.016	2932	16.97	0.944	3923
pancreaticoduodenectomy	8.42	2.539	3481	11.24	0.964	4734
radical resection for colorectal cancer	4.66	0.216	2875	10.53	1.143	3864
radical resection for gastric cancer	3.52	1.563	3134	12.49	2.536	4489
radical resection for gastric cancer	6.35	0.841	3011	11.83	1.635	3141
radical resection for gastric cancer	5.31	0.694	3106	10.36	3.247	3281
radical resection for colorectal cancer	6.41	0.915	3102	14.58	3.059	3089
radical resection for colorectal cancer	5.22	0.663	3232	16.46	1.142	3310
radical resection for colorectal cancer	7.14	1.968	2945	13.58	2.659	2979
radical resection for colorectal cancer	6.38	1.816	2846	10.83	3.031	2911
radical resection for colorectal cancer	4.22	0.881	3011	12.68	2.319	3023
radical resection for colorectal cancer	5.34	1.352	2997	10.48	0.925	4412
radical resection for gastric cancer	6.78	0.253	2694	9.42	2.912	2764
radical resection for colorectal cancer	8.31	0.613	2813	10.75	1.846	2902
cholecystectomy	3.53	0.401	2746	12.46	2.788	2782
cholecystectomy	4.87	0.356	2589	11.18	1.91	2594
cholecystectomy	7.01	0.615	2794	14.34	0.997	2798
appendicectomy	3.34	0.901	2681	17.69	0.142	2593
appendicectomy	5.65	0.522	2967	15.34	0.321	2910
appendicectomy	4.32	0.321	3109	12.95	0.528	3115
appendicectomy	6.55	0.601	2482	18.34	1.101	2486
appendicectomy	4.37	0.241	2658	14.17	0.325	2690
appendicectomy	5.43	0.241	2513	13.34	0.296	2560
